# Supplementary material for: Sex Differences in Cardiovascular Disease Mortality in Brazil between 1996 and 2019
Source: Int J Environ Res Public Health. 2022 Oct 7;19(19):12827. doi: 10.3390/ijerph191912827 (PMC9566207; doi:10.3390/ijerph191912827)
Supplement: Supplementary file 1 [file ijerph-19-12827-s001.zip]

Archive with 1 entries (1 files):
- ijerph-1939537-supplementary.xlsx
