# Supplementary material for: Sex Differences in Cardiovascular Disease Mortality in Brazil between 1996 and 2019
Source: Int J Environ Res Public Health. 2022 Oct 7;19(19):12827. doi: 10.3390/ijerph191912827 (PMC9566207; doi:10.3390/ijerph191912827)
Supplement: Supplementary file 1 [file ijerph-19-12827-s001.zip › ijerph-1939537-supplementary.xlsx]

## Sheet: DCV AAPC
	Table S1: the number of joinpoints, and the mean annual percentage change (AAPC) for cardiovascular disease (CVD), ischemic heart disease (IHD), and stroke in men and women from 1996 to 2019.
	CVD	Lower Endpoint	Upper Endpoint	APC	Lower CI	Upper CI	Prob > |t|		IHD	Lower Endpoint	Upper Endpoint	APC	Lower CI	Upper CI	Prob > |t|		Stroke	Lower Endpoint	Upper Endpoint	APC	Lower CI	Upper CI	Prob > |t|
	35-39	1996	2001	-4.6*	-5.8	-3.5	< 0.001		35-39	1996	2000	-6.0*	-9.4	-2.5	0.002		35 - 39	1996	2001	-10.3*	-13.4	-7.1	< 0.001
	35-39	2001	2019	-1.7*	-1.9	-1.6	< 0.001		35-39	2000	2019	-0.8*	-1.2	-0.5	< 0.001		35- 39	2001	2019	-3.9*	-4.5	-3.3	< 0.001
	40-44	1996	2005	-3.8*	-4.4	-3.2	< 0.001		40-44	1996	2006	-3.3*	-4.1	-2.5	< 0.001		40-44	1996	2002	-8.6*	-10.6	-6.5	< 0.001
	40-44	2005	2008	0.4	-6.2	7.4	0.903		40-44	2006	2011	0.9	-2.4	4.3	0.584		40-44	2002	2019	-4.6*	-5.2	-4.0	< 0.001
	40-44	2008	2019	-2.6*	-3.0	-2.1	< 0.001		40-44	2011	2019	-2.4*	-3.5	-1.3	< 0.001		45-49	1996	2000	-8.8*	-11.3	-6.3	< 0.001
	45-49	1996	2009	-2.6*	-2.8	-2.4	< 0.001		45-49	1996	2009	-1.9*	-2.2	-1.6	< 0.001		45-49	2000	2014	-5.4*	-6.0	-4.9	< 0.001
	45-49	2009	2019	-2.1*	-2.5	-1.8	< 0.001		45-49	2009	2016	-0.9	-1.8	0.0	0.058		45-49	2014	2019	-2.0	-4.5	0.7	0.129
	50-54	1996	2011	-2.2*	-2.4	-1.9	< 0.001		45-49	2016	2019	-4.0*	-6.8	-1.2	0.008		50-54	1996	2003	-7.4*	-8.1	-6.8	< 0.001
	50-54	2011	2014	-4.2	-8.9	0.7	0.087		50-54	1996	2019	-1.6*	-1.7	-1.4	< 0.001		50-54	2003	2009	-3.6*	-4.7	-2.4	< 0.001
	50-54	2014	2019	-1.0	-2.1	0.1	0.075		55-59	1996	2016	-1.3*	-1.5	-1.2	< 0.001		50-54	2009	2015	-7.2*	-8.4	-6.0	< 0.001
	55-59	1996	2016	-2.2*	-2.3	-2.0	< 0.001		55-59	2016	2019	-3.9*	-5.8	-1.9	0.001		50-54	2015	2019	0.5	-1.5	2.4	0.605
	55-59	2016	2019	-4.2*	-6.1	-2.3	< 0.001		60-64	1996	2019	-1.4*	-1.5	-1.2	< 0.001		55-59	1996	2004	-6.7*	-7.4	-6.1	< 0.001
	60-64	1996	2019	-2.1*	-2.2	-2.0	< 0.001		65-69	1996	2019	-1.5*	-1.6	-1.4	< 0.001		55-59	2004	2007	-1.7	-7.9	4.9	0.581
	65-69	1996	2004	-2.6*	-3.0	-2.1	< 0.001		70-74	1996	2017	-1.4*	-1.5	-1.3	< 0.001		55-59	2007	2019	-5.1*	-5.5	-4.7	< 0.001
	65-69	2004	2008	-0.9	-2.9	1.1	0.342		70-74	2017	2019	-3.4	-6.7	0.0	0.051		60-64	1996	2002	-6.6*	-7.9	-5.4	< 0.001
	65-69	2008	2019	-2.4*	-2.6	-2.1	< 0.001										60-64	2002	2008	-2.7*	-4.5	-0.9	0.008
	70-74	1996	2000	-2.8*	-4.1	-1.4	0.001										60-64	2008	2014	-5.6*	-7.3	-3.7	< 0.001
	70-74	2000	2006	-1.0*	-2.0	-0.0	0.042										60-64	2014	2019	-2.2*	-4.0	-0.3	0.027
	70-74	2006	2019	-2.3*	-2.5	-2.1	< 0.001										65-69	1996	2004	-5.5*	-6.3	-4.7	< 0.001
																	65-69	2004	2008	-0.3	-4.3	3.8	0.868
																	65-69	2008	2014	-5.4*	-7.1	-3.7	< 0.001
																	65-69	2014	2019	-2.7*	-4.5	-1.0	0.006
																	70-74	1996	2000	-6.5*	-8.5	-4.4	< 0.001
																	70-74	2000	2008	-1.9*	-2.8	-1.0	0.001
																	70-74	2008	2019	-4.1*	-4.5	-3.6	< 0.001

## Sheet: DCV AAPC Men
	Table S2: the number of joinpoints, and the mean annual percentage change (AAPC) for cardiovascular disease (CVD), ischemic heart disease (IHD), and stroke in men from 1996 to 2019.
	CVD_men	Lower Endpoint	Upper Endpoint	APC	Lower CI	Upper CI	Prob > |t|		IHD_men	Lower Endpoint	Upper Endpoint	APC	Lower CI	Upper CI	Test Statistic (t)	Prob > |t|		Stroke_men	Segment	Lower Endpoint	Upper Endpoint	APC	Lower CI	Upper CI	Test Statistic (t)	Prob > |t|
	35 a 39 anos	1996	2000	-5.2*	-7.2	-3.2	< 0.001		35 a 39 anos	1996	2000	-6.2*	-9.6	-2.6	-3.5	0.002		35 a 39 anos	1	1996	2001	-10.0*	-14.3	-5.4	-4.5	< 0.001
	35 a 39 anos	2000	2019	-1.7*	-1.9	-1.5	< 0.001		35 a 39 anos	2000	2019	-0.8*	-1.2	-0.4	-4.6	< 0.001		35 a 39 anos	2	2001	2019	-3.7*	-4.5	-2.8	-9.0	< 0.001
	40 a 44 anos	1996	2005	-3.8*	-4.4	-3.2	< 0.001		40 a 44 anos	1996	2006	-3.6*	-4.3	-2.9	-10.5	< 0.001		40 a 44 anos	1	1996	2002	-9.3*	-11.7	-6.9	-7.9	< 0.001
	40 a 44 anos	2005	2008	0.6	-5.9	7.5	0.857		40 a 44 anos	2006	2011	0.9	-2.1	4.0	0.6	0.544		40 a 44 anos	2	2002	2019	-4.4*	-5.0	-3.7	-13.5	< 0.001
	40 a 44 anos	2008	2019	-2.4*	-2.8	-1.9	< 0.001		40 a 44 anos	2011	2019	-2.2*	-3.2	-1.2	-4.5	< 0.001		45 a 49 anos	1	1996	2009	-6.6*	-7.2	-6.0	-22.3	< 0.001
	45 a 49 anos	1996	2009	-2.7*	-2.9	-2.5	< 0.001		45 a 49 anos	1996	1998	0.8	-3.3	5.1	0.4	0.682		45 a 49 anos	2	2009	2019	-3.2*	-4.4	-2.1	-5.9	< 0.001
	45 a 49 anos	2009	2016	-1.4*	-2.0	-0.8	< 0.001		45 a 49 anos	1998	2008	-2.4*	-2.8	-2.1	-14.7	< 0.001		50 a 54 anos	1	1996	2004	-7.1*	-8.0	-6.1	-16.1	< 0.001
	45 a 49 anos	2016	2019	-3.7*	-5.6	-1.8	0.001		45 a 49 anos	2008	2015	-0.5	-1.1	0.2	-1.6	0.124		50 a 54 anos	2	2004	2008	-2.3	-6.9	2.5	-1.0	0.320
	50 a 54 anos	1996	2011	-2.0*	-2.2	-1.8	< 0.001		45 a 49 anos	2015	2019	-3.2*	-4.4	-2.0	-5.6	< 0.001		50 a 54 anos	3	2008	2015	-6.5*	-8.1	-4.9	-8.4	< 0.001
	50 a 54 anos	2011	2014	-3.8	-7.8	0.4	0.071		50 a 54 anos	1996	2019	-1.4*	-1.6	-1.2	-17.6	< 0.001		50 a 54 anos	4	2015	2019	0.0	-3.3	3.5	0.0	0.982
	50 a 54 anos	2014	2019	-0.7	-1.7	0.2	0.119		55 a 59 anos	1996	2016	-1.1*	-1.2	-1.0	-16.0	< 0.001		55 a 59 anos	1	1996	2005	-6.3*	-7.0	-5.7	-19.7	< 0.001
	55 a 59 anos	1996	2016	-1.9*	-2.0	-1.7	< 0.001		55 a 59 anos	2016	2019	-3.9*	-6.1	-1.6	-3.5	0.002		55 a 59 anos	2	2005	2008	-0.7	-8.4	7.5	-0.2	0.845
	55 a 59 anos	2016	2019	-3.7*	-5.8	-1.7	0.001		60 a 64 anos	1996	2019	-1.0*	-1.2	-0.9	-15.0	< 0.001		55 a 59 anos	3	2008	2019	-5.0*	-5.6	-4.5	-19.3	< 0.001
	60 a 64 anos	1996	2019	-1.8*	-1.9	-1.6	< 0.001		65 a 69 anos	1996	2019	-1.2*	-1.3	-1.1	-19.5	< 0.001		60 a 64 anos	1	1996	2005	-5.4*	-6.1	-4.8	-18.2	< 0.001
	65 a 69 anos	1996	2019	-1.8*	-1.9	-1.7	< 0.001		70 a 74 anos	1996	2016	-1.0*	-1.1	-0.9	-16.7	< 0.001		60 a 64 anos	2	2005	2008	-0.4	-7.7	7.4	-0.1	0.910
	70 a 74 anos	1996	2010	-1.4*	-1.6	-1.2	< 0.001		70 a 74 anos	2016	2019	-2.5*	-4.5	-0.5	-2.6	0.017		60 a 64 anos	3	2008	2014	-5.4*	-7.0	-3.8	-7.0	< 0.001
	70 a 74 anos	2010	2019	-2.1*	-2.5	-1.7	< 0.001											60 a 64 anos	4	2014	2019	-1.9*	-3.5	-0.2	-2.4	0.033
																		65 a 69 anos	1	1996	2004	-5.1*	-6.0	-4.2	-12.2	< 0.001
																		65 a 69 anos	2	2004	2008	-0.2	-4.5	4.4	-0.1	0.938
																		65 a 69 anos	3	2008	2015	-4.9*	-6.3	-3.4	-7.2	< 0.001
																		65 a 69 anos	4	2015	2019	-1.8	-4.5	0.9	-1.5	0.170
																		65 a 69 anos	1	1996	2000	-5.7*	-7.6	-3.8	-6.1	< 0.001
																		65 a 69 anos	2	2000	2009	-1.9*	-2.7	-1.2	-5.8	< 0.001
																		65 a 69 anos	3	2009	2019	-3.8*	-4.3	-3.3	-16.1	< 0.001
																		70 a 74 anos	1	1996	2000	-5.7*	-7.6	-3.8	-6.1	< 0.001
																		70 a 74 anos	2	2000	2009	-1.9*	-2.7	-1.2	-5.8	< 0.001
																		70 a 74 anos	3	2009	2019	-3.8*	-4.3	-3.3	-16.1	< 0.001

## Sheet: DCV AAPC Women
	Table S3: the number of joinpoints, and the mean annual percentage change (AAPC) for cardiovascular disease (CVD), ischemic heart disease (IHD) and stroke in women from 1996 to 2019.
	CVD_women	Lower Endpoint	Upper Endpoint	APC	Lower CI	Upper CI	Prob > |t|		IHD_women	Lower Endpoint	Upper Endpoint	APC	Lower CI	Upper CI	Prob > |t|		Stroke_women	Lower Endpoint	Upper Endpoint	APC	Lower CI	Upper CI	Prob > |t|
	35 a 39 anos	1996	2002	-4.4*	-5.5	-3.3	0.0		35 a 39 anos	1996	2019	-1.4*	-1.8	-1.0	< 0.001		35 a 39 anos	1996	2001	-10.7*	-14.2	-7.0	< 0.001
	35 a 39 anos	2002	2019	-1.9*	-2.1	-1.6	0.0		40 a 44 anos	1996	2005	-2.7*	-4.1	-1.3	0.001		35 a 39 anos	2001	2019	-4.1*	-4.9	-3.4	< 0.001
	40 a 44 anos	1996	1999	-0.7	-4.3	3.1	0.7		40 a 44 anos	2005	2011	0.5	-2.8	3.9	0.764		40 a 44 anos	1996	1999	-3.1	-9.2	3.3	0.314
	40 a 44 anos	1999	2005	-4.8*	-6.3	-3.2	0.0		40 a 44 anos	2011	2019	-3.1*	-4.7	-1.5	0.001		40 a 44 anos	1999	2002	-10.8	-22.5	2.7	0.104
	40 a 44 anos	2005	2008	1.1	-6.3	9.0	0.8		45 a 49 anos	1996	2019	-1.6*	-1.9	-1.4	< 0.001		40 a 44 anos	2002	2019	-4.7*	-5.2	-4.1	< 0.001
	40 a 44 anos	2008	2019	-2.9*	-3.4	-2.4	0.0		50 a 54 anos	1996	2010	-1.2*	-1.7	-0.7	< 0.001		45 a 49 anos	1996	1999	-10.7*	-16.6	-4.5	0.002
	45 a 49 anos	1996	2019	-2.5*	-2.6	-2.4	0.0		50 a 54 anos	2010	2019	-2.6*	-3.5	-1.7	< 0.001		45 a 49 anos	1999	2019	-5.1*	-5.5	-4.6	< 0.001
	50 a 54 anos	1996	2011	-2.3*	-2.7	-2.0	0.0		55 a 59 anos	1996	2019	-1.8*	-2.0	-1.6	< 0.001		50 a 54 anos	1996	2003	-7.7*	-9.0	-6.5	< 0.001
	50 a 54 anos	2011	2014	-4.9	-11.7	2.3	0.2		60 a 64 anos	1996	2019	-1.9*	-2.0	-1.7	< 0.001		50 a 54 anos	2003	2009	-3.3*	-5.6	-0.9	0.010
	50 a 54 anos	2014	2019	-1.5	-3.1	0.2	0.1		65 a 69 anos	1996	2019	-1.9*	-2.0	-1.8	< 0.001		50 a 54 anos	2009	2014	-8.8*	-12.2	-5.4	< 0.001
	55 a 59 anos	1996	2016	-2.5*	-2.6	-2.4	0.0		70 a 74 anos	1996	2019	-1.9*	-2.0	-1.8	< 0.001		50 a 54 anos	2014	2019	-0.5	-3.2	2.3	0.721
	55 a 59 anos	2016	2019	-4.9*	-7.1	-2.6	0.0										55 a 59 anos	1996	2004	-6.8*	-7.4	-6.2	< 0.001
	60 a 64 anos	1996	2019	-2.5*	-2.6	-2.4	0.0										55 a 59 anos	2004	2007	-2.5	-8.8	4.3	0.437
	65 a 69 anos	1996	2003	-2.9*	-3.4	-2.5	0.0										55 a 59 anos	2007	2019	-5.5*	-5.8	-5.1	< 0.001
	65 a 69 anos	2003	2009	-1.7*	-2.4	-1.0	0.0										60 a 64 anos	1996	2003	-7.0*	-8.1	-5.8	< 0.001
	65 a 69 anos	2009	2019	-2.8*	-3.0	-2.6	0.0										60 a 64 anos	2003	2007	-1.1	-5.8	3.7	0.614
	70 a 74 anos	1996	2001	-2.8*	-3.8	-1.7	0.0										60 a 64 anos	2007	2014	-6.1*	-7.6	-4.5	< 0.001
	70 a 74 anos	2001	2006	-1.0	-2.5	0.4	0.2										60 a 64 anos	2014	2019	-2.4*	-4.5	-0.2	0.034
	70 a 74 anos	2006	2019	-2.6*	-2.8	-2.4	0.0										65 a 69 anos	1996	2004	-6.0*	-6.9	-5.1	< 0.001
																	65 a 69 anos	2004	2007	-0.3	-8.9	9.0	0.939
																	65 a 69 anos	2007	2019	-4.6*	-5.2	-4.1	< 0.001
																	70 a 74 anos	1996	2001	-6.4*	-8.1	-4.7	< 0.001
																	70 a 74 anos	2001	2007	-1.2	-3.0	0.6	0.188
																	70 a 74 anos	2007	2019	-4.5*	-5.0	-4.1	< 0.001
